# Supplementary material for: Desmocollin-3 and Bladder Cancer
Source: Diseases. 2025 Apr 23;13(5):131. doi: 10.3390/diseases13050131 (PMC12109863; doi:10.3390/diseases13050131)
Supplement: Supplementary file 1 [file diseases-13-00131-s001.zip]

Archive with 1 entries (1 files):
- diseases-3483327-supplementary.pdf
